# Supplementary material for: Buffering Mitigates Chondrocyte Oxidative Stress, Metabolic Dysfunction, and Death Induced by Normal Saline: Formulation of a Novel Arthroscopic Irrigant
Source: Int J Mol Sci. 2024 Jan 20;25(2):1286. doi: 10.3390/ijms25021286 (PMC10816598; doi:10.3390/ijms25021286)
Supplement: Supplementary file 1 [file ijms-25-01286-s001.zip]

Archive with 1 entries (1 files):
- ijms-2812231-supplementary.pdf
